# Supplementary material for: Oxolipidomics profile in major depressive disorder: Comparing remitters and non-remitters to repetitive transcranial magnetic stimulation treatment
Source: PLoS One. 2021 Feb 11;16(2):e0246592. doi: 10.1371/journal.pone.0246592 (PMC7877633; doi:10.1371/journal.pone.0246592)
Supplement: S1 Data — (XLSX) [file pone.0246592.s001.xlsx]

## Sheet: All Data
Sum of FinalConc		Sample Name
Component Name	Mass Info	408	409	410	411	412	413	414	415	416	621-T1	621-T2	623-T1	624-T1	624-T2	625-T1	625-T2	626-T1	626-T2	627-T1	627-T2	628-T1	628-T2	629-T1	629-T2	630-T1	630-T2	631-T1	631-T2	632-T1	632-T2	633-T1	633-T2	634-T1	634-T2	635-T1	635-T2	636-T1	636-T2	637-T1	637-T2	638-T1	639-T1	639-T2	640-T1	641-T1	641-T2	642-T1	642-T2
10-OH-5,8,11-tridecatrienoyl-PC (PAPC)	732.6 / 184.3	#VALUE!	#VALUE!	#VALUE!	#VALUE!	#VALUE!	#VALUE!	#VALUE!	#VALUE!	#VALUE!	#VALUE!	#VALUE!	#VALUE!	#VALUE!	#VALUE!	#VALUE!	#VALUE!	#VALUE!	#VALUE!	#VALUE!	#VALUE!	#VALUE!	#VALUE!	#VALUE!	#VALUE!	#VALUE!	#VALUE!	#VALUE!	#VALUE!	#VALUE!	#VALUE!	#VALUE!	#VALUE!	#VALUE!	#VALUE!	#VALUE!	#VALUE!	#VALUE!	#VALUE!	#VALUE!	#VALUE!	#VALUE!	#VALUE!	#VALUE!	#VALUE!	#VALUE!	#VALUE!	#VALUE!	#VALUE!
10-OH-5,8,11-tridecatrienoyl-PPC(SAPC)	760.6 / 184.3	0.849	0.24	#VALUE!	#VALUE!	0.216	0.447	#VALUE!	#VALUE!	#VALUE!	#VALUE!	#VALUE!	#VALUE!	#VALUE!	#VALUE!	#VALUE!	#VALUE!	#VALUE!	#VALUE!	#VALUE!	#VALUE!	#VALUE!	#VALUE!	#VALUE!	#VALUE!	#VALUE!	#VALUE!	#VALUE!	0.051	0.328	0.283	0.802	1.553	1.334	0.097	#VALUE!	#VALUE!	#VALUE!	#VALUE!	#VALUE!	#VALUE!	#VALUE!	0.256	0.185	#VALUE!	#VALUE!	#VALUE!	#VALUE!	#VALUE!
12-oxo-8,10-dodecendienoyl-PPC (PLPC)	710.6 / 184.3	#VALUE!	#VALUE!	#VALUE!	#VALUE!	#VALUE!	#VALUE!	#VALUE!	#VALUE!	#VALUE!	#VALUE!	#VALUE!	#VALUE!	#VALUE!	#VALUE!	#VALUE!	#VALUE!	#VALUE!	#VALUE!	#VALUE!	#VALUE!	#VALUE!	#VALUE!	#VALUE!	#VALUE!	#VALUE!	#VALUE!	#VALUE!	#VALUE!	#VALUE!	#VALUE!	#VALUE!	#VALUE!	#VALUE!	#VALUE!	#VALUE!	#VALUE!	#VALUE!	#VALUE!	#VALUE!	#VALUE!	#VALUE!	#VALUE!	#VALUE!	#VALUE!	#VALUE!	#VALUE!	#VALUE!	#VALUE!
15-deoxy-delta12,14-isoPGJ2-PC (PAPC)	794.6 / 184.3	#VALUE!	0.018	0.018	0.013	0.018	0.038	0.02	0.028	#VALUE!	0.036	0.057	#VALUE!	0.03	0.011	0.022	0.05	0.011	0.043	0.027	0.013	0.018	0.037	0.013	0.013	0.037	0.009	0.011	0.022	0.012	0.018	0.04	0.019	0.042	0.034	0.04	0.081	0.014	0.013	0.015	0.034	0.041	0.007	0.015	0.034	0.01	0.011	#VALUE!	#VALUE!
15-deoxy-delta12,14-isoPGJ2-PC (SAPC)	822.6 / 184.3	2.117	1.803	1.82	1.56	0.83	0.686	1.09	0.663	0.388	2.342	2.128	0.378	2.549	3.061	3.059	2.649	0.506	2.194	0.539	0.625	2.148	3.043	3.104	6.403	3.145	2.851	0.553	1.113	0.942	1.544	1.75	1.566	1.699	1.298	0.044	0.091	3.835	2.547	3.206	2.762	0.45	1.046	1.162	0.937	1.42	1.498	0.699	0.383
2,3-dinor-isoTxB2-PC (PAPC)	820.6 / 184.3	0.126	0.027	0.042	0.032	0.048	0.03	0.026	0.026	0.03	0.068	0.056	0.014	0.052	0.122	0.038	0.05	0.019	0.094	0.039	0.025	0.207	0.104	0.064	0.073	0.149	0.087	0.038	0.026	0.05	0.037	0.051	0.035	0.116	0.026	#VALUE!	0.038	0.185	0.073	0.093	0.094	0.014	0.068	0.03	#VALUE!	0.007	0.009	0.056	0.034
4-oxo-butyryl-PC (PDHPC)	580.6 / 184.3	1.057	0.526	0.836	1.013	1.522	1.555	1.36	0.943	0.112	0.462	0.697	0.185	0.547	1.178	1.041	0.593	0.389	0.373	1.748	0.661	1.306	0.902	1.661	1.438	0.859	1.003	0.534	0.502	0.827	0.768	0.677	0.408	1.214	1.486	0.629	0.926	2.751	0.667	0.678	0.487	0.114	0.907	0.369	0.342	0.272	0.337	0.781	0.646
8-oxo-octanoyl-PPC (PLPC) HOHA-PC (PDHPC)4-OH-7-oxo-5-heptenoyl-PPC (PAPC)5-heptenedioyl-PPC (PAPC)	636.6 / 184.3	1.767	1.152	1.262	1.329	3.104	1.697	1.505	1.295	0.505	2.28	3.584	0.239	2.914	5.446	0.966	0.618	0.857	1.087	2.343	1.187	9.582	3.039	2.24	3.456	1.675	2.302	2.514	1.611	2.558	3.31	2.031	0.814	1.728	1.592	1.129	2.501	12.071	4.388	1.339	1.102	0.173	2.452	0.772	0.371	0.355	0.285	2.368	1.833
Acetal-PONPC (PLPC)	696.6 / 184.3	0.034	0.015	0.055	0.072	0.071	0.116	0.056	0.049	0.012	0.06	0.09	0.032	0.075	0.072	0.112	0.053	0.042	0.061	0.097	0.053	0.151	0.096	0.085	0.142	0.092	0.139	0.081	0.066	0.08	0.081	0.097	0.075	0.182	0.14	0.135	0.125	0.225	0.071	0.093	0.055	0.02	0.064	0.026	0.025	0.028	0.035	0.062	0.052
Acetal-POVPC	640.6 / 184.3	0.019	0.011	0.007	0.019	0.029	0.016	#VALUE!	#VALUE!	0.011	0.023	0.025	0.021	0.049	0.053	0.017	0.021	0.006	0.021	0.024	#VALUE!	0.197	0.045	0.031	0.038	0.028	0.03	0.012	0.009	0.019	0.025	0.013	0.008	0.035	0.03	#VALUE!	#VALUE!	0.177	0.051	0.008	0.013	0.01	0.029	0.014	#VALUE!	#VALUE!	#VALUE!	#VALUE!	#VALUE!
Acetal-SONPC (SLPC)	724.6 / 184.3	0.206	0.122	0.167	0.202	0.609	0.29	0.264	0.217	0.015	0.311	0.349	0.019	0.117	0.271	0.155	0.13	0.101	0.231	0.291	0.095	0.401	0.141	0.265	0.271	0.211	0.356	0.322	0.355	0.299	0.371	0.57	0.378	0.339	0.422	0.197	0.365	1.024	0.31	0.228	0.128	0.032	0.34	0.131	0.043	0.046	0.059	0.54	0.43
Furylbutanoyl-PC (PAPC)	632.6 / 184.3	#VALUE!	#VALUE!	#VALUE!	#VALUE!	#VALUE!	#VALUE!	#VALUE!	#VALUE!	#VALUE!	#VALUE!	#VALUE!	#VALUE!	#VALUE!	#VALUE!	#VALUE!	#VALUE!	#VALUE!	#VALUE!	#VALUE!	#VALUE!	#VALUE!	#VALUE!	#VALUE!	#VALUE!	#VALUE!	#VALUE!	#VALUE!	#VALUE!	#VALUE!	#VALUE!	#VALUE!	#VALUE!	#VALUE!	#VALUE!	#VALUE!	#VALUE!	#VALUE!	#VALUE!	#VALUE!	#VALUE!	#VALUE!	#VALUE!	#VALUE!	#VALUE!	#VALUE!	#VALUE!	#VALUE!	#VALUE!
Furylbutanoyl-PC (SAPC)	660.6 / 184.3	0.198	0.098	0.137	0.119	0.18	0.326	0.274	0.236	0.064	0.257	0.278	0.062	0.235	0.448	0.35	0.179	0.08	0.169	0.161	0.192	0.535	0.314	0.369	0.623	0.404	0.341	0.108	0.15	0.182	0.149	0.187	0.095	0.44	0.405	0.131	0.128	0.796	0.195	0.235	0.258	0.095	0.186	0.111	0.382	0.121	0.098	0.208	0.129
Furyloctanoyl-PC (PLPC)	688.6 / 184.3	#VALUE!	#VALUE!	#VALUE!	#VALUE!	#VALUE!	#VALUE!	#VALUE!	#VALUE!	#VALUE!	#VALUE!	#VALUE!	#VALUE!	#VALUE!	#VALUE!	#VALUE!	#VALUE!	#VALUE!	#VALUE!	#VALUE!	#VALUE!	#VALUE!	#VALUE!	#VALUE!	#VALUE!	#VALUE!	#VALUE!	#VALUE!	#VALUE!	#VALUE!	#VALUE!	#VALUE!	#VALUE!	#VALUE!	#VALUE!	#VALUE!	#VALUE!	#VALUE!	#VALUE!	#VALUE!	#VALUE!	#VALUE!	#VALUE!	#VALUE!	#VALUE!	#VALUE!	#VALUE!	#VALUE!	#VALUE!
Furyloctanoyl-PC (SLPC)	716.6 / 184.3	#VALUE!	#VALUE!	#VALUE!	#VALUE!	#VALUE!	#VALUE!	#VALUE!	#VALUE!	#VALUE!	#VALUE!	#VALUE!	#VALUE!	#VALUE!	#VALUE!	#VALUE!	#VALUE!	#VALUE!	#VALUE!	#VALUE!	#VALUE!	#VALUE!	#VALUE!	#VALUE!	#VALUE!	#VALUE!	#VALUE!	#VALUE!	#VALUE!	#VALUE!	#VALUE!	#VALUE!	#VALUE!	#VALUE!	#VALUE!	#VALUE!	#VALUE!	#VALUE!	#VALUE!	#VALUE!	#VALUE!	#VALUE!	#VALUE!	#VALUE!	#VALUE!	#VALUE!	#VALUE!	#VALUE!	#VALUE!
HDdiA-PPC (PLPC)	722.6 / 184.3	0.262	0.124	0.33	0.284	0.396	0.34	0.115	0.175	0.152	0.323	0.373	0.048	0.383	0.906	0.445	0.302	0.064	0.167	0.219	0.199	0.789	0.428	0.307	0.468	0.617	0.725	0.383	0.458	0.355	0.363	0.613	0.186	0.646	0.415	0.178	0.181	1.578	0.638	0.44	0.497	0.029	0.286	0.243	0.1	0.129	0.182	0.297	0.435
HDiA-PC (SLPC)	750.6 / 184.3	0.123	0.09	0.189	0.107	0.128	0.156	0.079	0.053	0.095	0.213	0.272	0.016	0.312	0.612	0.232	0.182	0.05	0.118	0.086	0.093	0.484	0.218	0.162	0.388	0.409	0.481	0.187	0.255	0.137	0.179	0.42	0.105	0.418	0.252	0.086	0.027	1.104	0.501	0.351	0.326	0.027	0.188	0.117	0.053	0.057	0.087	0.101	0.251
HODA-PPC (PLPC)	706.6 / 184.3	0.265	0.13	0.167	0.196	0.533	0.774	0.093	0.16	0.052	0.111	0.299	0.045	0.273	0.573	0.172	0.115	0.092	0.109	0.253	0.081	0.281	0.207	0.194	0.322	0.213	0.346	0.18	0.253	0.408	0.44	0.482	0.187	0.467	0.497	0.153	0.286	0.591	0.368	0.229	0.164	0.042	0.364	0.121	0.069	0.058	0.095	0.335	0.193
HODA-SPC (SLPC)	734.6 / 184.3	0.081	0.104	0.083	0.096	0.243	0.398	0.037	0.047	0.035	0.109	0.197	0.017	0.254	0.478	0.134	0.074	0.035	0.155	0.138	0.081	0.336	0.139	0.176	0.285	0.155	0.266	0.087	0.127	0.16	0.175	0.307	0.106	0.803	0.42	0.113	0.136	0.587	0.317	0.176	0.145	0.007	0.211	0.107	0.051	0.052	0.061	0.131	0.149
Isofuran-PC (PAPC)	848.6 / 184.3	#VALUE!	#VALUE!	#VALUE!	#VALUE!	#VALUE!	#VALUE!	#VALUE!	#VALUE!	#VALUE!	#VALUE!	#VALUE!	#VALUE!	#VALUE!	#VALUE!	#VALUE!	#VALUE!	#VALUE!	#VALUE!	#VALUE!	#VALUE!	#VALUE!	#VALUE!	#VALUE!	#VALUE!	#VALUE!	#VALUE!	#VALUE!	#VALUE!	#VALUE!	#VALUE!	#VALUE!	#VALUE!	#VALUE!	#VALUE!	#VALUE!	#VALUE!	#VALUE!	#VALUE!	#VALUE!	#VALUE!	#VALUE!	#VALUE!	#VALUE!	#VALUE!	#VALUE!	#VALUE!	#VALUE!	#VALUE!
Isofuran-PC (SAPC)	876.6 / 184.3	#VALUE!	#VALUE!	#VALUE!	#VALUE!	#VALUE!	#VALUE!	#VALUE!	#VALUE!	#VALUE!	#VALUE!	#VALUE!	#VALUE!	#VALUE!	#VALUE!	#VALUE!	#VALUE!	#VALUE!	#VALUE!	#VALUE!	#VALUE!	#VALUE!	#VALUE!	#VALUE!	#VALUE!	#VALUE!	#VALUE!	#VALUE!	#VALUE!	#VALUE!	#VALUE!	#VALUE!	#VALUE!	#VALUE!	#VALUE!	#VALUE!	#VALUE!	#VALUE!	#VALUE!	#VALUE!	#VALUE!	#VALUE!	#VALUE!	#VALUE!	#VALUE!	#VALUE!	#VALUE!	#VALUE!	#VALUE!
isoPG(A2,J2)-PC (PAPC)	812.6 / 184.3	0.326	0.053	0.097	0.023	0.108	0.075	0.057	0.123	0.073	0.19	0.087	0.032	0.105	0.174	0.058	0.171	0.055	0.331	0.055	0.037	0.248	0.239	0.03	0.102	0.166	0.063	0.068	0.101	0.084	0.088	0.127	0.275	0.329	0.028	0.069	0.055	0.24	0.219	0.269	0.104	0.087	0.035	0.131	0.018	0.064	0.075	0.053	0.072
isoPG(A2,J2)-PC (SAPC)	840.6 / 184.3	0.122	0.158	0.034	0.057	0.059	0.045	0.074	0.07	0.04	0.271	0.292	0.053	0.332	0.304	0.102	0.098	0.073	0.243	0.046	0.05	0.81	0.239	0.366	0.759	0.232	0.202	0.046	0.092	0.033	0.094	0.081	0.113	0.108	0.052	0.02	0.033	0.293	0.399	0.266	0.164	0.071	0.129	0.082	0.053	0.099	0.064	0.028	0.049
isoPG(E2,I2,D2)-PC (PAPC)	830.6 / 184.3	0.164	0.026	0.018	0.022	0.022	0.034	#VALUE!	#VALUE!	0.017	0.147	0.106	0.022	0.072	0.07	0.054	0.054	0.016	0.105	#VALUE!	#VALUE!	0.088	0.048	0.062	0.084	0.127	0.037	0.071	0.055	0.023	0.049	0.07	0.068	0.084	0.037	0.017	0.026	0.132	0.046	0.075	0.106	0.028	0.056	0.026	0.021	0.036	0.045	0.041	0.011
isoPG(E2,I2,D2)-PC (SAPC)	858.6 / 184.3	#VALUE!	#VALUE!	#VALUE!	#VALUE!	#VALUE!	#VALUE!	#VALUE!	#VALUE!	#VALUE!	#VALUE!	#VALUE!	#VALUE!	#VALUE!	#VALUE!	#VALUE!	#VALUE!	#VALUE!	#VALUE!	#VALUE!	#VALUE!	#VALUE!	#VALUE!	#VALUE!	#VALUE!	#VALUE!	#VALUE!	#VALUE!	#VALUE!	#VALUE!	#VALUE!	#VALUE!	#VALUE!	#VALUE!	#VALUE!	#VALUE!	#VALUE!	#VALUE!	#VALUE!	#VALUE!	#VALUE!	#VALUE!	#VALUE!	#VALUE!	#VALUE!	#VALUE!	#VALUE!	#VALUE!	#VALUE!
isoPGF2alpha-PC (PAPC)	832.6 / 184.3	0.118	0.043	0.03	0.077	0.057	0.028	0.029	0.043	0.03	0.132	0.099	0.016	0.056	0.04	0.056	0.084	0.037	0.176	0.031	#VALUE!	0.127	0.108	0.035	0.099	0.115	0.042	0.042	0.057	0.02	0.029	0.08	0.09	0.105	0.026	0.038	0.034	0.083	0.074	0.136	0.04	0.012	0.034	0.034	0.02	0.017	0.022	0.058	0.039
isoPGF2alpha-PC (SAPC)	860.6 / 184.3	#VALUE!	#VALUE!	#VALUE!	#VALUE!	#VALUE!	#VALUE!	#VALUE!	#VALUE!	#VALUE!	#VALUE!	#VALUE!	#VALUE!	#VALUE!	#VALUE!	#VALUE!	#VALUE!	#VALUE!	#VALUE!	#VALUE!	#VALUE!	#VALUE!	#VALUE!	#VALUE!	#VALUE!	#VALUE!	#VALUE!	#VALUE!	#VALUE!	#VALUE!	#VALUE!	#VALUE!	#VALUE!	#VALUE!	#VALUE!	#VALUE!	#VALUE!	#VALUE!	#VALUE!	#VALUE!	#VALUE!	#VALUE!	#VALUE!	#VALUE!	#VALUE!	#VALUE!	#VALUE!	#VALUE!	#VALUE!
KDdiA-PC (PLPC)	720.6 / 184.3	#VALUE!	#VALUE!	#VALUE!	#VALUE!	#VALUE!	#VALUE!	#VALUE!	#VALUE!	#VALUE!	#VALUE!	#VALUE!	#VALUE!	#VALUE!	#VALUE!	#VALUE!	#VALUE!	#VALUE!	#VALUE!	#VALUE!	#VALUE!	#VALUE!	#VALUE!	#VALUE!	#VALUE!	#VALUE!	#VALUE!	#VALUE!	#VALUE!	#VALUE!	#VALUE!	#VALUE!	#VALUE!	#VALUE!	#VALUE!	#VALUE!	#VALUE!	#VALUE!	#VALUE!	#VALUE!	#VALUE!	#VALUE!	#VALUE!	#VALUE!	#VALUE!	#VALUE!	#VALUE!	#VALUE!	#VALUE!
KDiA-SPC (SLPC)	748.6 / 184.3	0.084	0.027	0.051	0.056	0.043	0.026	#VALUE!	#VALUE!	#VALUE!	0.059	0.079	#VALUE!	0.165	0.169	0.045	0.012	0.016	0.111	0.039	0.031	0.243	0.073	0.048	0.079	0.1	0.115	0.042	0.039	0.058	0.067	0.017	0.07	0.069	0.078	0.036	0.092	0.413	0.171	0.025	0.046	#VALUE!	0.048	0.038	#VALUE!	#VALUE!	#VALUE!	#VALUE!	#VALUE!
KODA-PPC (PLPC)8-OOH-9-oxo-nonanoyl-PPC (PLPC)	704.6 / 184.3	0.2	0.088	0.055	0.041	0.189	0.066	0.058	0.055	0.022	0.229	0.195	0.103	0.065	0.37	0.221	0.167	0.02	0.109	0.129	0.057	0.3	0.236	0.224	0.367	0.284	0.351	0.141	0.145	0.066	0.157	0.288	0.217	0.064	0.096	0.031	0.091	0.861	0.307	0.252	0.219	0.069	0.125	0.109	0.091	0.171	0.142	0.316	0.212
KOdiA-PC (PAPC)	664.6 / 184.3	0.069	0.031	0.063	0.051	0.194	0.155	0.065	0.123	0.023	0.126	0.086	0.023	0.032	0.078	0.024	0.012	0.049	0.048	0.068	0.103	0.049	0.013	0.069	0.046	0.029	0.017	0.062	0.045	0.073	0.077	0.065	0.097	0.133	0.066	0.132	0.134	0.105	0.043	0.022	0.022	0.06	0.044	0.054	0.039	0.044	0.05	0.044	0.033
KOdiA-PC (SAPC)	692.6 / 184.3	0.13	0.035	0.035	0.04	0.117	0.118	0.101	0.136	0.027	0.078	0.051	0.02	0.009	0.071	0.063	0.025	0.035	0.076	0.084	0.031	0.062	0.047	0.138	0.174	0.067	0.096	0.046	0.08	0.07	0.051	0.068	0.046	0.076	0.076	0.032	0.05	0.319	0.047	0.068	0.063	0.012	0.039	0.024	0.039	0.043	0.035	0.078	0.088
KOHA-PC (PDHPC)	634.6 / 184.3	0.06	0.035	0.032	0.028	0.045	0.019	0.02	0.025	0.016	0.019	0.008	0.042	0.014	0.02	0.044	0.007	0.023	0.028	0.053	0.05	0.007	0.014	0.013	0.005	0.044	0.038	0.011	0.019	0.018	0.037	0.006	0.015	0.037	0.03	0.052	0.067	0.025	0.008	0.016	0.011	0.046	0.02	0.014	0.02	0.039	0.087	0.022	0.021
KOOA-PC (PAPC)	648.6 / 184.3	0.136	0.046	0.119	0.11	0.452	0.276	0.102	0.156	0.091	0.163	0.167	0.051	0.135	0.161	0.07	0.111	0.077	0.152	0.161	0.196	0.5	0.203	0.165	0.213	0.111	0.251	0.132	0.133	0.224	0.106	0.136	0.038	0.197	0.302	0.125	0.069	0.596	0.271	0.168	0.112	0.07	0.135	0.109	0.315	0.155	0.18	0.2	0.306
KOOA-SPC (SAPC)11-oxo-9-undecenoyl-PPC (PLPC)	676.6 / 184.3	#VALUE!	#VALUE!	#VALUE!	#VALUE!	#VALUE!	#VALUE!	#VALUE!	#VALUE!	#VALUE!	#VALUE!	#VALUE!	#VALUE!	#VALUE!	#VALUE!	#VALUE!	#VALUE!	#VALUE!	#VALUE!	#VALUE!	#VALUE!	#VALUE!	#VALUE!	#VALUE!	#VALUE!	#VALUE!	#VALUE!	#VALUE!	#VALUE!	#VALUE!	#VALUE!	#VALUE!	#VALUE!	#VALUE!	#VALUE!	#VALUE!	#VALUE!	#VALUE!	#VALUE!	#VALUE!	#VALUE!	#VALUE!	#VALUE!	#VALUE!	#VALUE!	#VALUE!	#VALUE!	#VALUE!	#VALUE!
PAPC-diOOH	846.6 / 184.3	0.487	0.345	#VALUE!	0.026	0.256	0.26	0.037	0.033	0.021	0.114	0.143	0.112	0.243	0.073	1.361	1.384	0.042	0.205	#VALUE!	0.013	0.193	0.157	0.184	0.838	0.866	1.271	0.049	0.088	0.022	0.007	2.149	4.435	2.233	0.169	#VALUE!	#VALUE!	0.102	0.064	0.268	1.495	0.036	0.052	0.066	0.011	0.367	1.152	0.017	0.012
PAPC-diOOH,OH	862.6 / 184.3	#VALUE!	#VALUE!	#VALUE!	#VALUE!	#VALUE!	#VALUE!	#VALUE!	#VALUE!	#VALUE!	#VALUE!	#VALUE!	#VALUE!	#VALUE!	#VALUE!	#VALUE!	#VALUE!	#VALUE!	#VALUE!	#VALUE!	#VALUE!	#VALUE!	#VALUE!	#VALUE!	#VALUE!	#VALUE!	#VALUE!	#VALUE!	#VALUE!	#VALUE!	#VALUE!	#VALUE!	#VALUE!	#VALUE!	#VALUE!	#VALUE!	#VALUE!	#VALUE!	#VALUE!	#VALUE!	#VALUE!	#VALUE!	#VALUE!	#VALUE!	#VALUE!	#VALUE!	#VALUE!	#VALUE!	#VALUE!
PAPC-keto	796.6 / 184.3	0.026	0.026	0.013	0.037	0.023	#VALUE!	0.035	0.068	0.05	0.083	0.017	0.019	0.058	0.046	0.009	0.071	0.015	0.065	#VALUE!	0.036	0.022	0.016	0.024	0.08	0.134	0.065	0.065	0.053	0.041	0.032	0.029	0.174	0.048	0.078	0.044	#VALUE!	0.116	0.006	0.189	0.172	0.031	0.021	0.014	0.036	0.031	0.035	0.024	0.018
PAPC-OH	798.6 / 184.3	#VALUE!	#VALUE!	#VALUE!	#VALUE!	0.018	0.027	#VALUE!	#VALUE!	#VALUE!	#VALUE!	#VALUE!	#VALUE!	#VALUE!	#VALUE!	#VALUE!	#VALUE!	#VALUE!	#VALUE!	#VALUE!	#VALUE!	#VALUE!	#VALUE!	#VALUE!	#VALUE!	#VALUE!	#VALUE!	#VALUE!	#VALUE!	#VALUE!	#VALUE!	#VALUE!	#VALUE!	0.021	0.025	#VALUE!	#VALUE!	#VALUE!	#VALUE!	#VALUE!	#VALUE!	#VALUE!	#VALUE!	#VALUE!	#VALUE!	#VALUE!	#VALUE!	#VALUE!	#VALUE!
PAPC-OOH	814.6 / 184.3	0.228	0.18	0.152	0.207	0.064	0.08	0.06	0.085	0.04	0.363	0.429	0.035	0.447	0.332	0.204	0.239	0.134	0.558	0.215	0.143	1.739	0.87	0.377	0.911	0.591	0.513	0.047	0.102	0.091	0.088	0.094	0.055	0.108	0.05	0.052	0.053	0.543	0.412	0.448	0.369	0.046	0.106	0.184	0.185	0.022	0.053	0.057	0.111
PAPC-OOH,OH,keto	844.6 / 184.3	#VALUE!	#VALUE!	#VALUE!	#VALUE!	#VALUE!	#VALUE!	#VALUE!	#VALUE!	#VALUE!	#VALUE!	#VALUE!	#VALUE!	#VALUE!	#VALUE!	#VALUE!	#VALUE!	#VALUE!	#VALUE!	#VALUE!	#VALUE!	#VALUE!	#VALUE!	#VALUE!	#VALUE!	#VALUE!	#VALUE!	#VALUE!	#VALUE!	#VALUE!	#VALUE!	#VALUE!	#VALUE!	#VALUE!	#VALUE!	#VALUE!	#VALUE!	#VALUE!	#VALUE!	#VALUE!	#VALUE!	#VALUE!	#VALUE!	#VALUE!	#VALUE!	#VALUE!	#VALUE!	#VALUE!	#VALUE!
PAPC-triOOH	878.6 / 184.3	#VALUE!	#VALUE!	#VALUE!	#VALUE!	#VALUE!	#VALUE!	#VALUE!	#VALUE!	#VALUE!	#VALUE!	#VALUE!	#VALUE!	#VALUE!	#VALUE!	#VALUE!	#VALUE!	#VALUE!	#VALUE!	#VALUE!	#VALUE!	#VALUE!	#VALUE!	#VALUE!	#VALUE!	#VALUE!	#VALUE!	#VALUE!	#VALUE!	#VALUE!	#VALUE!	#VALUE!	#VALUE!	#VALUE!	#VALUE!	#VALUE!	#VALUE!	#VALUE!	#VALUE!	#VALUE!	#VALUE!	#VALUE!	#VALUE!	#VALUE!	#VALUE!	#VALUE!	#VALUE!	#VALUE!	#VALUE!
PAPC-triOOH,OH	894.6 / 184.3	#VALUE!	#VALUE!	#VALUE!	#VALUE!	#VALUE!	#VALUE!	#VALUE!	#VALUE!	#VALUE!	#VALUE!	#VALUE!	#VALUE!	#VALUE!	#VALUE!	#VALUE!	#VALUE!	#VALUE!	#VALUE!	#VALUE!	#VALUE!	#VALUE!	#VALUE!	#VALUE!	#VALUE!	#VALUE!	#VALUE!	#VALUE!	#VALUE!	#VALUE!	#VALUE!	#VALUE!	#VALUE!	#VALUE!	#VALUE!	#VALUE!	#VALUE!	#VALUE!	#VALUE!	#VALUE!	#VALUE!	#VALUE!	#VALUE!	#VALUE!	#VALUE!	#VALUE!	#VALUE!	#VALUE!	#VALUE!
PAzPC (PLPC)	666.6 / 184.3	1.056	0.729	0.417	0.607	0.719	0.509	1.793	1.981	0.247	2.479	1.999	0.045	1.187	1.34	0.669	0.576	0.645	1.295	0.902	0.298	2.536	1.281	2.145	2.076	0.721	0.881	0.662	0.766	0.335	0.565	0.908	0.628	0.762	0.576	0.265	0.63	5.976	1.79	0.673	0.573	0.127	0.931	0.439	0.262	0.302	0.257	3.07	2.063
PEIPC (PAPC)	828.6 / 184.3	#VALUE!	#VALUE!	#VALUE!	#VALUE!	#VALUE!	#VALUE!	#VALUE!	#VALUE!	#VALUE!	#VALUE!	#VALUE!	#VALUE!	#VALUE!	#VALUE!	#VALUE!	#VALUE!	#VALUE!	#VALUE!	#VALUE!	#VALUE!	#VALUE!	#VALUE!	#VALUE!	#VALUE!	#VALUE!	#VALUE!	#VALUE!	#VALUE!	#VALUE!	#VALUE!	#VALUE!	#VALUE!	#VALUE!	#VALUE!	#VALUE!	#VALUE!	#VALUE!	#VALUE!	#VALUE!	#VALUE!	#VALUE!	#VALUE!	#VALUE!	#VALUE!	#VALUE!	#VALUE!	#VALUE!	#VALUE!
PGPC (PAPC)	610.6 / 184.3	0.827	0.353	0.192	0.401	0.424	0.256	0.911	0.864	0.167	0.712	0.613	0.215	0.268	0.354	0.191	0.141	0.397	0.778	0.689	0.217	0.709	0.449	0.927	0.655	0.239	0.305	0.177	0.263	0.148	0.246	0.265	0.271	0.521	0.459	0.276	0.416	0.82	0.394	0.274	0.189	0.125	0.421	0.208	0.311	0.161	0.192	0.785	0.67
PLPC-diOH,epoxy	808.6 / 184.3	0.201	0.088	0.111	0.059	0.007	0.014	0.055	0.21	0.065	0.193	0.187	0.025	0.121	0.057	0.114	0.199	0.089	0.226	0.045	0.11	0.059	0.051	0.042	0.133	0.022	0.101	0.16	0.06	0.249	0.455	0.112	0.353	0.559	0.168	0.259	0.09	0.099	0.054	0.112	0.066	0.067	0.063	0.032	0.042	0.159	0.117	0.105	0.082
PLPC-epoxy,ketoPLPC-OH,keto	788.6 / 184.3	0.799	0.038	0.013	0.037	0.081	0.062	0.112	0.092	0.031	0.291	0.229	0.014	0.144	0.225	0.118	0.184	0.051	0.335	0.043	0.037	0.209	0.263	0.037	0.353	0.22	0.118	0.025	0.137	#VALUE!	#VALUE!	0.185	0.277	0.523	0.018	0.073	0.039	0.31	0.144	0.154	0.483	0.063	0.061	0.039	0.023	0.028	0.057	0.066	0.179
PLPC-keto (PLPC)	772.6 / 184.3	0.225	0.232	0.139	0.166	0.246	0.096	0.093	0.106	0.207	0.895	0.58	0.041	0.758	1.229	0.403	0.796	0.067	0.308	0.05	0.037	0.604	0.516	0.271	1.152	0.743	1.036	0.205	0.299	0.095	0.175	0.686	0.934	0.286	0.266	0.034	0.058	1.279	1.82	1.172	0.391	0.232	0.158	0.198	0.171	0.361	0.317	0.24	0.156
PLPC-OH (PLPC)	774.6 / 184.3	0.43	0.503	0.609	0.403	0.438	0.512	0.146	0.256	0.473	3.526	1.178	0.178	1.406	2.894	0.802	2.72	0.245	1.607	0.063	0.155	0.872	0.9	0.758	2.458	2.849	2.342	0.805	1.295	0.471	0.478	1.914	1.661	0.899	0.706	0.194	0.365	2.809	4.143	3.232	0.881	0.684	0.69	0.573	0.275	1.114	1.107	0.669	0.592
PLPC-OOH	790.6 / 184.3	0.339	0.368	0.257	0.167	0.135	0.114	0.081	0.112	0.123	0.774	0.815	0.076	0.906	1.738	0.599	0.797	0.119	0.634	0.159	0.14	1.767	1.061	0.401	1.481	1.174	1.045	0.224	0.436	0.155	0.227	0.707	0.546	0.287	0.205	0.148	0.188	2.284	1.888	0.903	0.794	0.22	0.303	0.334	0.24	0.338	0.257	0.471	0.367
PLPC-OOH,keto	804.6 / 184.3	0.172	0.03	#VALUE!	#VALUE!	#VALUE!	#VALUE!	0.038	0.061	#VALUE!	0.161	0.084	#VALUE!	0.097	0.056	0.015	0.066	0.007	0.085	#VALUE!	#VALUE!	0.122	0.084	0.024	0.088	0.155	0.072	#VALUE!	0.046	#VALUE!	#VALUE!	0.059	0.088	#VALUE!	#VALUE!	#VALUE!	#VALUE!	0.093	0.102	0.071	0.077	#VALUE!	0.017	0.023	#VALUE!	#VALUE!	#VALUE!	#VALUE!	#VALUE!
PLPC-OOH,OH	806.6 / 184.3	0.799	0.087	0.225	0.034	0.107	0.036	0.108	0.455	0.16	0.275	0.284	0.015	0.31	0.512	0.216	0.524	0.105	0.807	0.089	0.045	0.704	0.432	0.059	0.372	1.093	0.098	0.134	0.289	0.122	0.342	0.161	0.507	0.092	0.047	0.037	0.034	0.749	0.483	0.561	0.262	0.086	0.181	0.259	0.104	0.032	0.056	0.157	0.029
PONPC (PLPC)	650.6 / 184.3	11.672	7.55	12.7	12.812	26.429	20.592	8.596	11.107	3.137	24.937	30.016	2.046	17.241	37.586	12.965	9.375	5.282	9.314	19.007	10.406	47.63	23.363	27.763	38.38	15.464	20.702	18.516	14.907	21.298	24.582	19.625	8.122	20.258	21.308	10.057	17.797	86.572	29.526	13.418	10.37	2.089	18.258	6.353	3.851	4.126	4.865	28.701	23.697
POVPC (PAPC)	594.6 / 184.3	2.931	1.248	2.126	3.847	5.411	5.525	3.118	3.007	0.487	2.751	4.004	0.48	2.486	4.693	2.131	1.155	1.778	1.943	7.07	2.279	6.252	2.98	5.507	4.815	2.739	3.774	2.542	1.557	3.257	3.356	1.753	0.679	4.198	5.119	2.434	3.315	8.043	2.482	2.581	1.957	0.421	3.044	1.153	1.8	0.694	0.906	3.965	3.806
SAPC-diOOH	874.6 / 184.3	#VALUE!	#VALUE!	#VALUE!	#VALUE!	#VALUE!	#VALUE!	#VALUE!	#VALUE!	#VALUE!	#VALUE!	#VALUE!	#VALUE!	#VALUE!	#VALUE!	#VALUE!	#VALUE!	#VALUE!	#VALUE!	#VALUE!	#VALUE!	#VALUE!	#VALUE!	#VALUE!	#VALUE!	#VALUE!	#VALUE!	#VALUE!	#VALUE!	#VALUE!	#VALUE!	#VALUE!	#VALUE!	#VALUE!	#VALUE!	#VALUE!	#VALUE!	#VALUE!	#VALUE!	#VALUE!	#VALUE!	#VALUE!	#VALUE!	#VALUE!	#VALUE!	#VALUE!	#VALUE!	#VALUE!	#VALUE!
SAPC-diOOH,OH	890.6 / 184.3	#VALUE!	#VALUE!	#VALUE!	#VALUE!	#VALUE!	#VALUE!	#VALUE!	#VALUE!	#VALUE!	#VALUE!	#VALUE!	#VALUE!	#VALUE!	#VALUE!	#VALUE!	#VALUE!	#VALUE!	#VALUE!	#VALUE!	#VALUE!	#VALUE!	#VALUE!	#VALUE!	#VALUE!	#VALUE!	#VALUE!	#VALUE!	#VALUE!	#VALUE!	#VALUE!	#VALUE!	#VALUE!	#VALUE!	#VALUE!	#VALUE!	#VALUE!	#VALUE!	#VALUE!	#VALUE!	#VALUE!	#VALUE!	#VALUE!	#VALUE!	#VALUE!	#VALUE!	#VALUE!	#VALUE!	#VALUE!
SAPC-keto	824.6 / 184.3	1.345	1.041	1.098	0.591	0.284	0.349	0.259	0.242	0.321	1.807	1.691	0.221	1.917	2.539	2.273	1.284	0.263	2.226	0.302	0.494	2.203	1.392	1.63	2.324	1.628	2.719	0.565	1.227	0.629	1.437	1.61	1.74	2.548	1.149	0.071	0.112	2.241	1.5	2.516	1.888	0.285	0.695	0.912	0.654	0.66	0.553	0.737	0.441
SAPC-OH	826.6 / 184.3	0.171	0.155	0.103	0.155	0.07	0.058	0.085	0.049	0.026	0.24	0.318	0.022	0.515	0.311	0.38	0.429	0.023	0.108	0.03	0.039	0.786	0.446	0.374	0.656	0.543	0.236	0.097	0.056	0.11	0.17	0.033	0.052	0.361	0.173	0.075	0.069	0.548	0.548	0.325	0.384	0.052	0.102	0.045	0.03	0.172	0.092	0.119	0.057
SAPC-OOH	842.6 / 184.3	0.095	0.15	0.061	0.041	0.044	0.058	0.041	0.041	0.037	0.185	0.113	0.009	0.356	0.33	0.24	0.131	0.021	0.129	0.037	0.043	0.709	0.376	0.164	0.43	0.288	0.263	0.009	0.017	0.02	0.061	0.063	0.053	0.177	0.069	#VALUE!	#VALUE!	0.366	0.32	0.246	0.26	0.029	0.092	0.036	0.095	0.072	0.049	0.045	0.021
SAPC-OOH,diketo	870.6 / 184.3	#VALUE!	#VALUE!	#VALUE!	#VALUE!	#VALUE!	#VALUE!	#VALUE!	#VALUE!	#VALUE!	#VALUE!	#VALUE!	#VALUE!	#VALUE!	#VALUE!	#VALUE!	#VALUE!	#VALUE!	#VALUE!	#VALUE!	#VALUE!	#VALUE!	#VALUE!	#VALUE!	#VALUE!	#VALUE!	#VALUE!	#VALUE!	#VALUE!	#VALUE!	#VALUE!	#VALUE!	#VALUE!	#VALUE!	#VALUE!	#VALUE!	#VALUE!	#VALUE!	#VALUE!	#VALUE!	#VALUE!	#VALUE!	#VALUE!	#VALUE!	#VALUE!	#VALUE!	#VALUE!	#VALUE!	#VALUE!
SAPC-OOH,OH,epoxy	888.6 / 184.3	#VALUE!	#VALUE!	#VALUE!	#VALUE!	#VALUE!	#VALUE!	#VALUE!	#VALUE!	#VALUE!	#VALUE!	#VALUE!	#VALUE!	#VALUE!	#VALUE!	#VALUE!	#VALUE!	#VALUE!	#VALUE!	#VALUE!	#VALUE!	#VALUE!	#VALUE!	#VALUE!	#VALUE!	#VALUE!	#VALUE!	#VALUE!	#VALUE!	#VALUE!	#VALUE!	#VALUE!	#VALUE!	#VALUE!	#VALUE!	#VALUE!	#VALUE!	#VALUE!	#VALUE!	#VALUE!	#VALUE!	#VALUE!	#VALUE!	#VALUE!	#VALUE!	#VALUE!	#VALUE!	#VALUE!	#VALUE!
SAPC-OOH,OH,keto	872.6 / 184.3	#VALUE!	#VALUE!	#VALUE!	#VALUE!	#VALUE!	#VALUE!	#VALUE!	#VALUE!	#VALUE!	#VALUE!	#VALUE!	#VALUE!	#VALUE!	#VALUE!	#VALUE!	#VALUE!	#VALUE!	#VALUE!	#VALUE!	#VALUE!	#VALUE!	#VALUE!	#VALUE!	#VALUE!	#VALUE!	#VALUE!	#VALUE!	#VALUE!	#VALUE!	#VALUE!	#VALUE!	#VALUE!	#VALUE!	#VALUE!	#VALUE!	#VALUE!	#VALUE!	#VALUE!	#VALUE!	#VALUE!	#VALUE!	#VALUE!	#VALUE!	#VALUE!	#VALUE!	#VALUE!	#VALUE!	#VALUE!
SAPC-triOOH	906.6 / 184.3	#VALUE!	#VALUE!	#VALUE!	#VALUE!	#VALUE!	#VALUE!	#VALUE!	#VALUE!	#VALUE!	#VALUE!	#VALUE!	#VALUE!	#VALUE!	#VALUE!	#VALUE!	#VALUE!	#VALUE!	#VALUE!	#VALUE!	#VALUE!	#VALUE!	#VALUE!	#VALUE!	#VALUE!	#VALUE!	#VALUE!	#VALUE!	#VALUE!	#VALUE!	#VALUE!	#VALUE!	#VALUE!	#VALUE!	#VALUE!	#VALUE!	#VALUE!	#VALUE!	#VALUE!	#VALUE!	#VALUE!	#VALUE!	#VALUE!	#VALUE!	#VALUE!	#VALUE!	#VALUE!	#VALUE!	#VALUE!
SAPC-triOOH,OH	922.6 / 184.3	#VALUE!	#VALUE!	#VALUE!	#VALUE!	#VALUE!	#VALUE!	#VALUE!	#VALUE!	#VALUE!	#VALUE!	#VALUE!	#VALUE!	#VALUE!	#VALUE!	#VALUE!	#VALUE!	#VALUE!	#VALUE!	#VALUE!	#VALUE!	#VALUE!	#VALUE!	#VALUE!	#VALUE!	#VALUE!	#VALUE!	#VALUE!	#VALUE!	#VALUE!	#VALUE!	#VALUE!	#VALUE!	#VALUE!	#VALUE!	#VALUE!	#VALUE!	#VALUE!	#VALUE!	#VALUE!	#VALUE!	#VALUE!	#VALUE!	#VALUE!	#VALUE!	#VALUE!	#VALUE!	#VALUE!	#VALUE!
SAzPC (SLPC)	694.6 / 184.3	0.178	0.096	0.14	0.102	0.178	0.118	0.628	0.541	0.062	0.318	0.43	0.009	0.248	0.616	0.223	0.172	0.109	0.192	0.188	0.086	1.045	0.376	0.336	0.736	0.314	0.551	0.267	0.254	0.128	0.249	0.422	0.212	0.364	0.249	0.113	0.116	2.88	0.661	0.471	0.267	0.063	0.293	0.099	0.077	0.114	0.094	1.322	0.925
SECPC (SAPC)	838.6 / 184.3	0.304	0.28	0.13	0.081	0.037	0.042	0.111	0.065	0.035	0.255	0.26	0.045	0.32	0.443	0.248	0.279	0.043	0.281	0.03	0.062	0.725	0.526	0.343	1.019	0.502	0.466	0.035	0.072	0.044	0.064	0.163	0.175	0.18	0.062	#VALUE!	#VALUE!	0.7	0.466	0.324	0.319	0.08	0.109	0.1	0.172	0.197	0.144	0.085	0.074
SEIPC (SAPC)	856.6 / 184.3	#VALUE!	#VALUE!	#VALUE!	#VALUE!	#VALUE!	#VALUE!	#VALUE!	#VALUE!	#VALUE!	#VALUE!	#VALUE!	#VALUE!	#VALUE!	#VALUE!	#VALUE!	#VALUE!	#VALUE!	#VALUE!	#VALUE!	#VALUE!	#VALUE!	#VALUE!	#VALUE!	#VALUE!	#VALUE!	#VALUE!	#VALUE!	#VALUE!	#VALUE!	#VALUE!	#VALUE!	#VALUE!	#VALUE!	#VALUE!	#VALUE!	#VALUE!	#VALUE!	#VALUE!	#VALUE!	#VALUE!	#VALUE!	#VALUE!	#VALUE!	#VALUE!	#VALUE!	#VALUE!	#VALUE!	#VALUE!
SGPC (SAPC)	638.6 / 184.3	0.213	0.143	0.145	0.118	0.211	0.202	0.545	0.363	0.054	0.167	0.238	0.06	0.088	0.238	0.127	0.07	0.185	0.304	0.349	0.114	0.626	0.219	0.282	0.356	0.169	0.27	0.131	0.142	0.164	0.104	0.148	0.062	0.378	0.334	0.177	0.23	0.821	0.237	0.275	0.164	0.034	0.245	0.068	0.173	0.039	0.061	0.526	0.386
SLPC-diOOH,epoxy	850.6 / 184.3	0.042	0.033	0.025	0.015	0.028	0.011	0.02	0.021	0.026	0.016	0.027	0.015	0.061	0.055	0.127	0.062	0.004	0.077	#VALUE!	0.017	0.031	0.03	0.026	0.062	0.055	0.048	0.011	0.022	0.01	0.007	0.076	0.059	0.044	0.024	#VALUE!	#VALUE!	0.061	0.065	0.056	0.061	0.013	0.034	0.011	0.015	0.027	0.032	0.035	0.046
SLPC-diOOH,keto,epoxy	864.6 / 184.3	#VALUE!	#VALUE!	#VALUE!	#VALUE!	#VALUE!	#VALUE!	#VALUE!	#VALUE!	#VALUE!	#VALUE!	#VALUE!	#VALUE!	#VALUE!	#VALUE!	#VALUE!	#VALUE!	#VALUE!	#VALUE!	#VALUE!	#VALUE!	#VALUE!	#VALUE!	#VALUE!	#VALUE!	#VALUE!	#VALUE!	#VALUE!	#VALUE!	#VALUE!	#VALUE!	#VALUE!	#VALUE!	#VALUE!	#VALUE!	#VALUE!	#VALUE!	#VALUE!	#VALUE!	#VALUE!	#VALUE!	#VALUE!	#VALUE!	#VALUE!	#VALUE!	#VALUE!	#VALUE!	#VALUE!	#VALUE!
SLPC-diOOH,OH,epoxy	866.6 / 184.3	#VALUE!	#VALUE!	#VALUE!	#VALUE!	#VALUE!	#VALUE!	#VALUE!	#VALUE!	#VALUE!	#VALUE!	#VALUE!	#VALUE!	#VALUE!	#VALUE!	#VALUE!	#VALUE!	#VALUE!	#VALUE!	#VALUE!	#VALUE!	#VALUE!	#VALUE!	#VALUE!	#VALUE!	#VALUE!	#VALUE!	#VALUE!	#VALUE!	#VALUE!	#VALUE!	#VALUE!	#VALUE!	#VALUE!	#VALUE!	#VALUE!	#VALUE!	#VALUE!	#VALUE!	#VALUE!	#VALUE!	#VALUE!	#VALUE!	#VALUE!	#VALUE!	#VALUE!	#VALUE!	#VALUE!	#VALUE!
SLPC-epoxy,keto	816.6 / 184.3	0.35	0.167	0.079	0.074	0.089	0.069	0.033	0.243	0.081	0.352	0.333	0.054	0.283	0.466	0.198	0.353	0.097	0.354	0.049	0.07	0.807	0.391	0.1	0.435	0.373	0.517	0.116	0.259	0.046	0.085	0.312	0.33	0.093	0.151	0.114	0.062	0.658	0.544	0.433	0.296	0.125	0.147	0.128	0.093	0.116	0.128	0.216	0.085
SLPC-keto	800.6 / 184.3	0.114	0.134	0.089	0.104	0.04	0.024	0.041	0.054	0.031	0.115	0.06	0.037	0.279	0.45	0.479	1.212	0.037	0.114	0.039	0.065	0.222	0.082	0.114	0.425	0.448	0.786	0.037	0.212	0.055	0.049	0.461	0.902	0.125	0.237	#VALUE!	0.051	0.29	0.241	0.798	0.145	0.012	0.074	0.077	0.041	0.011	0.042	0.023	0.022
SLPC-OH	802.6 / 184.3	3.07	2.222	1.552	1.27	0.696	1.242	1.462	0.584	0.811	3.689	4.001	0.463	4.35	4.883	6.268	4.089	0.527	4.023	0.412	0.928	3.622	2.327	3.837	8.119	7.206	10.199	0.749	1.813	1.19	1.819	3.634	4.845	4.853	4.973	0.205	0.139	5.653	6.222	6.353	3.706	0.984	1.551	1.591	1.062	3.19	3.973	0.483	0.396
SLPC-OOH	818.6 / 184.3	0.085	0.017	0.02	#VALUE!	0.021	0.057	0.039	0.041	0.023	0.035	0.049	#VALUE!	0.005	0.052	0.008	0.039	0.014	0.006	0.026	0.05	0.05	0.016	0.007	0.041	0.081	0.006	0.033	0.01	0.008	0.018	0.029	0.033	0.13	0.05	0.034	0.045	0.034	0.041	0.049	0.069	0.019	0.036	0.032	0.024	0.024	0.015	0.057	#VALUE!
SLPC-OOH,OH	834.6 / 184.3	0.034	0.013	0.042	0.012	0.025	0.018	#VALUE!	#VALUE!	0.019	0.065	0.016	0.021	0.072	0.061	0.009	0.034	0.018	0.008	0.049	#VALUE!	0.154	0.013	0.007	0.103	0.036	0.009	0.025	0.033	0.018	#VALUE!	0.069	0.017	0.071	0.021	0.064	0.049	0.071	0.066	0.034	0.022	0.031	0.006	0.008	0.015	0.028	0.03	0.052	0.054
SLPC-OOH,OH,keto	852.6 / 184.3	0.074	0.017	0.016	0.043	0.017	0.035	0.016	0.029	#VALUE!	0.04	0.066	#VALUE!	0.03	0.038	0.024	0.042	0.009	0.092	#VALUE!	0.016	0.218	0.083	0.022	0.031	0.055	0.066	0.031	0.024	0.032	0.044	0.049	0.022	0.045	0.034	0.015	0.011	0.28	0.086	0.128	0.087	#VALUE!	0.096	0.01	#VALUE!	#VALUE!	#VALUE!	0.088	0.026
SLPC-triOH	836.6 / 184.3	#VALUE!	#VALUE!	#VALUE!	#VALUE!	#VALUE!	#VALUE!	#VALUE!	#VALUE!	#VALUE!	#VALUE!	#VALUE!	#VALUE!	#VALUE!	#VALUE!	#VALUE!	#VALUE!	#VALUE!	#VALUE!	#VALUE!	#VALUE!	#VALUE!	#VALUE!	#VALUE!	#VALUE!	#VALUE!	#VALUE!	#VALUE!	#VALUE!	#VALUE!	#VALUE!	#VALUE!	#VALUE!	#VALUE!	#VALUE!	#VALUE!	#VALUE!	#VALUE!	#VALUE!	#VALUE!	#VALUE!	#VALUE!	#VALUE!	#VALUE!	#VALUE!	#VALUE!	#VALUE!	#VALUE!	#VALUE!
SLPC-triOOH	882.6 / 184.3	0.1	0.138	0.263	0.191	0.093	0.069	0.066	0.062	0.006	0.263	0.308	0.037	0.328	0.981	0.404	0.248	0.023	0.121	0.026	0.039	0.675	0.404	0.25	0.662	0.339	0.801	0.15	0.207	0.11	0.247	0.379	0.247	0.194	0.221	0.014	0.027	3.426	0.425	0.597	0.314	0.03	0.26	0.068	0.012	0.128	0.145	0.211	0.189
SONPC (SLPC)	678.6 / 184.3	4.854	2.96	5.902	4.361	8.277	6.561	3.348	3.143	1.035	11.44	13.239	0.487	9.604	22.411	7.334	6.622	1.705	4.679	4.442	2.645	19.475	11.279	12.036	20.797	10.004	12.905	7.979	6.749	7.1	10.064	10.806	4.724	9.487	7.594	1.798	3.106	50.793	20.252	11.069	7.181	0.733	7.421	2.644	0.967	1.373	1.424	11.797	9.048
SOVPC (SAPC)7-oxo-heptanoyl-PPC (PLPC)4-hexenedioyl-PPC (PAPC)	622.6 / 184.3	1.662	0.976	1.849	2.383	2.694	3.635	2.134	1.625	0.292	2.444	3.613	0.218	2.727	5.198	1.914	1.058	1.308	1.72	3.574	1.386	6.725	3.61	5.607	5.757	2.726	3.92	2.162	1.383	2.056	2.183	1.716	0.666	3.195	3.444	0.711	1.245	8.123	2.687	3.602	2.592	0.274	2.409	0.904	1.13	0.443	0.574	2.921	2.475
Succinoyl-PC (PDHPC)	596.6 / 184.3	0.97	0.539	0.544	0.595	0.483	0.803	0.758	0.614	0.311	0.577	0.724	0.545	0.692	0.864	0.526	0.432	0.657	1.284	0.713	0.813	1.349	0.564	0.832	0.912	0.71	0.887	0.661	0.426	0.355	0.391	0.294	0.393	0.809	0.85	0.352	0.489	1.051	0.733	0.768	0.656	0.54	0.677	0.486	0.381	0.473	0.397	0.523	0.641
(blank)	(blank)
[truncated: 61 more columns]
